# Supplementary material for: NMR-based metabolic profiling in healthy individuals overfed different types of fat: links to changes in liver fat accumulation and lean tissue mass
Source: Nutr Diabetes. 2015 Oct 19;5(10):e182–. doi: 10.1038/nutd.2015.31 (PMC4631933; doi:10.1038/nutd.2015.31)
Supplement: Supplementary Table S1 [file nutd201531x1.xlsx]

## Sheet: Sheet1
Table 1. Assignment of observed molecules in plasma profiles
Annotation	Substances	δ (ppm) and multiplicity
1	DSS	0.00 (s), 0.63 (m), 1.75 (m), 2.90 (m)
2	2-Hydroxyketobutyrate1	0.87 (t)
3	3-Methyl-2-oxovalerate1	0.88 (t), 1.06 (d)
4	Leucine	0.95 (t), 1.65-1.72 (m)
5	Valine	0.98 (d), 1.03 (d), 2.27(m)
6	Isoleucine	1.00 (d)
7	3-Hydroxybutyrate	1.19 (d), 2.29 (m), 2.40 (m), 4.14 (q)
8	Lactate	1.32 (d), 4.10 (q)
9	Alanine	1.46 (d), 3.78 (s)
10	Acetate	1.91 (s)
11	Acetonitrile	2.06 (s)
12	Glutamate	2.13 (m), 2.44 (m), 3.78 (s)
13	Acetoacetate	2.22 (s)
14	Puryvate	2.36 (s)
15	Ca-EDTA	2.55 (s), 3.11 (q)
16	Mg-EDTA	2.69 (s)
17	Zn-EDTA	2.86 (s)
18	Creatine/Creatinine	3.02 (s), 3.03 (s), 3.92 (s), 4.05 (s)
19	Glucose	3.24 (dd), 3.40 (m), 3.50 (m), 3.71 (m), 3.82 (m), 4.63 (d), 5.22 (d)
20	H-EDTA	3.34 (s), 3.70 (s)
21	Tryptophan	7.20 (m), 7.27 (m), 7.53 (d), 7.72 (d), 4,05 (m)
22	Tyrosine	6.89 (d), 7.18 (d)
23	Phenylalanine	7.32 (d), 7.37 (m), 7.41 (m)
1 Plausible ID of metabolite as obtained from spiking reference standard into plasma samples.
